# Supplementary material for: AG‐exclusion zone revisited: Lessons to learn from 91 intronic NF1 3′ splice site mutations outside the canonical AG‐dinucleotides
Source: Hum Mutat. 2020 Mar 11;41(6):1145–56. doi: 10.1002/humu.24005 (PMC7317903; doi:10.1002/humu.24005)
Supplement: Supplementary file 1 — Supporting information [file HUMU-41-1145-s001.xlsx]

## Sheet: Suppl. Table S1
Supplementary Table S1: 91 intronic 3′ splice site mutations outsite the canonical AG-dinuclotides
Mutation nomenclatur uses the mRNA sequence NM_000267.3 as reference with the A of the ATG start codon as position c.1. Exons/introns are numbered according to the reference sequence NM_001042492.2 and in addition the widely known legacy number is given in parenthesis.
Mutations are listed according to their type of splice effect into four parts (A, B,C and D). Part A is subdivided into substitutions (single nucleotide variants, SNVs) , deletions (del) and insertions (ins) of a single nucleotide and deletions (del), duplications (dup) and deletion-insertions (del/ins) of multiple nucleotides.
§ indicates mutations that are listed in part A and part B because they lead in a proportion of patient's transcripts to exon skipping (type 1 splice effect) described in part A and use of the novel 3′ splice site (3′ss) created by the mutation (type 3 splice effect) described in part B.
Muta-tion ID	DNA variation NM_000267.3	3′ss of intron	effect of mutation on mRNA splicing	effect on protein level	type of splice effect	variant is a Y>R change	variant creats AG	variant creates YAG	variant creates YAG -sequence context	variant within AGEZ	variant leads to loss of ≥2xY	suspected BP mutation	no of patients UAB	no of patients MUI	patients from databases	Reference of mutations from the databases
Part A: Mutations at positions -35 to -4 that lead to exon skip (type 1) and/or use of a cryptic 3'ss (type 4)
SNVs (inc. single nucleotid del and ins)
1	c.205-19T>A	2 (2)	r.205_288del	p.Arg69_Gly96del	type 1	y	y	y	CTG to CAG	y	n		1
2	c.289-6T>G§	3 (3)	r.289_479del	p.Gln97fs	type 1 (type 3 in part B)	y	y	y	TAT to TAG	y	n			1
3	c.480-8C>G	4 (4a)	r.480_586del	p.Leu161fs	type 1	y	y	y	TAC to TAG	y	n		1
4	c.587-14T>A	5 (4b)	r.587_654del	p.Glu196fs	type 1	y	y	y	TTG to TAG	y	n		1
5	c.587-12T>A	5 (4b)	r.587_654del	p.Glu196fs	type 1	y	y	n	TGTG to TGAG	y	n				1	Pasmant (2015) Eur J Hum Genet 23: 596 PubMed: 25074460
6	c.731-14T>G§	7 (5)	r.731_835del	p.Cys245_Glu279del	type 1 (type 3 in part B)	y	y	y	TAT to TAG	y	n		1
7	c.889-21C>A	8 (6)	r.889_1062del	p.Lys297_Lys354del	type 1	y	y	y	TCG tp TAG	y	n		1
8	c.889-12T>A§	8 (6)	r.889_1062del	p.Lys297_Lys354del	type 1 (type 3 in part B)	y	y	y	TTG to TAG	y	n				1	Sabbagh et al. (2013)
9	c.1722-26T>C	15 (11)	r.1721_1722ins1722-43_1722-1	p.Ser574fs	type 4	y	n	n	AGTAA to AGCAA	y	n	y	1
10	c.1722-11T>G	15 (11)	r.[1642_1845del, 1722_1845del]	p.[Ala548_Lys615del, Ser575fs]	type 1	y	y	y	TAT to TAG	y	n			1
11	c.2252-13T>A	18 (13)	r.2252_2325del	p.Arg752fs	type 1	y	y	y	TTG to TAG	y	n		2
12	c.2326-6T>G	19 (14)	r.2326_2409del	p.Trp777_Ala804del	type 1	y	y	y	CAT to CAG	y	n		3	1
13	c.2851-14_2851-13insA	21 (16)	r.2851_2990del	p.Leu952fs	type 1	incl. of R	y	y	TG to TAG	y	n				1	LOVD (Pasmant submitted)
14	c.3315-8T>G	25 (19b)	r.3315_3496del	p.Tyr1106fs	type 1	y	y	y	TAT to TAG	y	n		1
15	c.3871-13T>A	28 (22)	r.3871_3974del	p.Tyr1292fs	type 1	y	y	n	CGTGC to CGAGC	y	n		1
16	c.4515-21T>C	34 (26)	r.[4514_4515ins4515-14_4515-1, 4514_4515ins4515-17_4515-1]	p.[Arg1505fs, Arg1505fs]	type 4	y	n	n	TCTAA to TCCAA	n	n	y	1
17	c.5206-19C>A§	37 (28)	r. 5206_5546del	p.Gly1737fs	type 1 (type 3 in part B)	y	y	y	CCG to CAG	y	n		1
18	c.6085-16T>G	41 (32)	r.6085_6364del	p.Val2029fs	type 1	y	y	n	AATCC to AAGCC	y	n		1
19	c.6085-13T>A	41 (32)	r.6085_6364del	p.Val2029fs	type 1	y	y	y	CTG to CAG	y	n		1
20	c.6365-11T>G	42 (33)	r.6365_6579del	p.Glu2122fs	type 1	y	y	y	TAT to TAG	y	n				1	Pros et al. (2008)
21	c.6642-17G>A	44 (35)	r.6642_6756del	p.Phe2215fs	type 1	n	y	y	TGG to TAG	y	n		1 (mosaic)	1
22	c.6642-5T>G	44 (35)	r.6642_6756del	p.Phe2215fs	type 1	y	n	n	ATTGC to ATGGC	y	n		1
23	c.6642-6T>G	44 (35)	r.6642_6756del	p.Phe2215fs	type 1	y	y	n	AATTG to AAGTG	y	n		1
24	c.6757-10T>G	45 (36)	r.6757_6858del	p.Ala2253_Lys2286del	type 1	y	n	n	TTTTC to TTGTC	y	n		1
25	c.6757-9T>G	45 (36)	r.6757_6858del	p.Ala2253_Lys2286del	type 1	y	n	n	TTTCC to TTGCC	y	n		1
26	c.7000-10T>G§	47 (38)	r.7000_7126del	p.Ser2334fs	type 1 (type 3 in part B)	y	y	y	TAT to TAG	y	n		1
27	c.7127-20T>A§	48 (39)	r.7127_7258del	p.Gly2376_Ala2419del	type 1 (type 3 in part B)	y	y	y	TTG to TAG	y	n		1
28	c.7127-12T>A§	48 (39)	r.7127_7258del	p.Gly2376_Ala2419del	type 1 (type 3 in part B)	y	y	y	TTG to TAG	y	n		1
29	c.7908-17C>G	54 (45)	r.7908_8050del	p.His2637fs	type 1	y	y	n	GACTT to GAGTT	y	n				1	Sabbagh et al. (2013)
del/ins/delins of multiple nucleotides
30	c.587-15_587-14delTT	5 (4b)	r.587_654del	p.Glu196fs	type 1		y	n	AATTGT to AAGT	y	y		1
31	c.655-12_655-9delCTTT	6 (4c)	r.655_730del	p.Ala219fs	type 1		n	n	TTCTTTAT to TTAT	y	y		1
32	c.1722-20_1722-17delTGAA	15 (11)	r.1721_1722ins1722-43_1722-1	p.Ile573_Ser574insArgLeuLeuMetMetLeuValThrThrLeuCysTyrCys	type 4		n	n	AATGAACT to AACT	y	n		1
33	c.1722-8_1722-3delTACTGCinsAAAA	15 (11)	r.1721_1722ins1722-43_1722-1	p.Ser574fs	type 4		n	n	GTTACTGCAG to GTAAAAAG	y	y		1
34	c.2252-33_2252-8del	18 (13)	r.2252_2325del	p.Arg752fs	type 1		n	n	GT-33--8-TGC to GTTGC	y	y		1
35	c.2851-6_2851-3delCTTT	21 (16)	r.2851_2990del	p.Leu952fs	type 1		n	n	TTCTTTAG to TTAG	y	y		12	2
36	c.3497-10_3497-8delTCCinsGGACA	26 (20)	r.3497_3708del	p.Leu1167*	type 1		n	n	TGTCCAC to TGGGACAAC	y	y				1	Sabbagh et al. (2013)
37	c.4515-20_4515-18delAAG	34 (26)	r.4514_4515ins4515-14_4515-1	p.Arg1505fs	type 4		n	n		n	n	possibly	1
38	c.5750-12_5750-9delATTT	39 (30)	r.5749_5750ins5750-11_5750-1 (of mutated allele = r.5749_5750ins TGTTTTTCCAG)	p.Ser1917fs	type 4		n	n	GTATTTTT to GTTT	y	y		1
39	c.6642-7_6642-6insAAAA	44 (35)	r.6642_6756del	p.Phe2215fs	type 1		n	n	AT to AAAAAT	y	n			1
40	c.7807-24_7807-19delGTTTACinsTTTTAG	53 (44)	r.7807_7907del	p.Thr2604Ter	type 1		y	y	GTTTA to TTTTAG	y	n		1
Part B Mutations that create a novel AG-dinucleotide that is used instead of the authentic one (type 3)
41	c.205-6T>A	2 (2)	r.204_205ins205-4_205-1	p.Arg69fs	type 3	y	y	y	CTG to CAG	y	n		2 (one mosaic)
2	c.289-6T>G§	3 (3)	r.288_289ins289-5_289-1	p.Gln97fs	type 3	y	y	y	TAT to TAG	y	n			1
6	c.731-14T>G§	7 (5)	r.730_731ins731-13_731-1	p.Glu244fs	type 3	y	y	y	TAT to TAG	y	n		1
8	c.889-12T>A§	8 (6)	r.654_655ins655-10_655-1	p.Ala219fs	type 3	y	y	y	TTG to TAG	y	n				1	Sabbagh et al. (2013)§
42	c.1063-14T>A	9 (7)	r.1062_1063ins1063-12_1063-1	p.Lys354_Asn355ins GlyPheLeu*	type 3	y	y	y	TTG to TAG	y	n		1
43	c.1063-13G>A	9 (7)	r.1062_1063ins1063-11_1063-1	p.Asn355fs	type 3	n	y	y	TGG to TAG	y	n		1
44	c.1261-21T>G	11 (9)	r.1260_1261ins1261-20_1261-1	p.Ser421fs	type 3	y	y	y	TAT to TAG	y	n		1
45	c.1261-19G>A	11 (9)	r.1260_1261ins1261-17_1261-1	p.Ala422fs	type 3	n	y	y	TGG to TAG	y	n		2
46	c.1261-13T>A	11 (9)	r.1260_1261ins1261-11_1261-1	p.Ser421fs	type 3	y	y	y	TTG to TAG	y	n		1
47	c.1393-9T>A	12 (10a)	r.1392_1393ins1393-7_1393-1	p.Ser465fs	type 3	y	y	y	TTG to TAG	y	n				1	Ars et al. (2000)
48	c.1642-10A>G	14 (10c)	r.1641-1642ins1642-9_1642-1	p.Glu547_Ala548insLysIleGln	type 3	n	y	y	TAA to TAG	y	n		4	1
49	c.1642-8A>G	14 (10c)	r.1641-1642ins1642-7_1642-1	p.Ala548fs	type 3	n	y	n	AAAAA to AAGAA	y	n				1	Side et al. (1997)
50	c.1642-7A>G	14 (10c)	r.1641-1642ins1642-6_1642-1	p.Glu547_Ala548insIleGln	type 3	n	y	n	AAAAT to AAGAT	y	n		2
51	c.2410-18C>G	20 (15)	r.2409_2410ins2410-17_2410-1	p.Ala804fs	type 3	y	y	y	CAC to CAG	y	n		2
52	c.2410-16A>G	20 (15)	r.2409_2410ins2410-15_2410-1	p.Gln803_Ala804insLysPheCysVal*	type 3	n	y	y	CAA to CAG	y	n		2
53	c.2410-15A>G	20 (15)	r.2409_2410ins2410-14_2410-1	p.Ala804fs	type 3	n	y	n	AAAAA to AAGAA	y	n		1
54	c.2410-14A>G	20 (15)	r.2409_2410ins2410-13_2410-1	p.Ala804fs	type 3	n	y	n	AAAAT to AAGAT	y	n		3
55	c.2410-13A>G	20 (15)	r.2409_2410ins2410-12_2410-1	p.Gln803_Ala804insPheCysVal*	type 3	n	y	n	AAATT to AAGTT	y	n		5
56	c.2410-12T>G	20 (15)	r.2409_2410ins2410-11_2410-1	p.Ala804fs	type 3	y	y	n	AATTT to AAGTT	y	y				1	Ars et al. (2003)
57	c.2410-12_2410-9delTTTT	20 (15)	r.2409_2410ins2410-7_2410-1	p.Ala804fs	type 3	del TTTT	y	n	AATTTTGT to AAGT	y	y				1	Sabbagh et al. (2013)
58	c.2410-9T>A	20 (15)	r.2409_2410ins2410-7_2410-1	p.Ala804fs	type 3	y	y	y	TTG to TAG	y	n		1
59	c.2991-11delT	22 (17)	r.2990_2991ins2991-9_2991-1	p.Val996_Arg997insSerLeuTyr	type 3	del T	y	y	TATG to TAG	y	n		1
60	c.3114-8T>G	23 (18)	r.3113_3114ins3114-7_3114-1	p.Arg1038fs	type 3	y	y	y	CAT to CAG	y	n		1
61	c.3975-11T>G	30 (23-1)	r.3974_3975ins3975-10_3975-1	p.Arg1325fs	type 3	y	y	y	TAT to TAG	y	n		1
62	c.4368-9T>G	33 (25)	r.4367_4368ins4368-8_4368-1	p.Arg1456fs	type 3	y	y	y	CAT to CAG	y	n		1
63	c.4515-19A>G	34 (26)	r.4514_4515ins4515-18_4515-1	p.Asp1506*	type 3	n	y	y	TAA to TAG	n	n	y	8
17	c.5206-19C>A§	37 (28)	r.5205_5206ins5206-17_5206-1	p.Val1736fs	type 3	y	y	y	CCG to CAG	y	n		1
64	c.5206-14C>G	37 (28)	r.5205_5206ins5206-13_5206-1	p.Val1736fs	type 3	y	y	y	CAC to CAG	y	n		1
65	c.5206-8C>G	37 (28)	r.5205_5206ins5206-7_5206-1	p.Val1736fs	type 3	y	y	y	CAC to CAG	y	n		1
66	c.5944-5A>G	40 (31)	r.5943_5944ins5944-4_5944-1	p.Ile1982fs	type 3	n	y	y	CAA to CAG	y	n		12
26	c.7000-10T>G§	47 (38)	r.6999_7000ins7000-9_7000-1	p.Lys2333_Ser2334insLeu*	type 3	y	y	y	TAT to TAG	y	n		1
67	c.7000-4A>G	47 (38)	r.6999_7000ins7000-3_7000-1	p.Ser2334*	type 3	n	y	y	TAA to TAG	y	n			1
27	c.7127-20T>A§	48 (39)	r.7126_7127ins7127-18_7127-1	p.Lys2375_Gly2376ValCysLeuPhePheVal	type 3	y	y	y	TTG to TAG	y	n		1
28	c.7127-12T>A§	48 (39)	r.7126_7127ins7127-10_7127-1	p.Gly2376fs	type 3	y	y	y	TTG to TAG	y	n		1
Part C Mutations at position -3 that lead to exon skip (type 1) and/or use of a cryptic 3'ss (type 4)
68	c.587-3C>G	5 (4b)	r.587_654del	p.Glu196fs	type 1	y	n	n	TCCAG to TCGAG	y	n		2
69	c.587-3C>A	5 (4b)	r.587_654del	p.Glu196fs	type 1	y	n	n	TCCAG to TCAAG	y	n				1	Park et al. (1998)
70	c.1642-3C>G	14 (10c)	r.1642_1721del	p.Ala548fs	type 1	y	n	n	TTCAG to TTGAG	y	n		7
71	c.1722-3C>A	15 (11)	r.1721_1722ins1722-43_1722-1	p.Ser574fs	type 4	y	n	n	TGCAG to TGAAG	y	n		1
72	c.1722-3C>G	15 (11)	r.1721_1722ins1722-43_1722-1	p.Ser574fs	type 4	y	n	n	TGCAG to TGGAG	y	n				1	Ars et al. (2000)
73	c.2002-3C>G	17 (12b)	r.2002_2251del	p.Asp668fs	type 1	y	n	n	CTCAG to CTGAG	y	n				1	Burkitt Wright et al. (2013)
74	c.2252-3T>G	18 (13)	r.2252_2325del	p.Arg752fs	type 1	y	n	n	CTTAG to CTGAG	y	n		1
75	c.2326-3T>G	19 (14)	r.2326_2409del	p.Trp777_Ala804del	type 1	y	n	n	TTTAG to TTGAG	y	n		3	1
76	c.2410-3T>G	20 (15)	r.2410_2638del	p.Ala804*	type 4	y	n	n	TTTAG to TTGAG	y	n		2
77	c.3315-3C>G	25 (19b)	r.3315_3496del	p.Tyr1106fs	type1	y	n	n	CTCAG to CTGAG	y	n		4	1
78	c.4515-3delT	34 (26)	r.[4514_4515ins4515-14_4515-1, 4514_4515ins4515-17_4515-1]	p.[Arg1505fs, Arg1505fs]	type 4	n	n	=	CTAG to CAG	y	n		2
79	c.4515-3T>G	34 (26)	r.[4514_4515ins4515-14_4515-1, 4514_4515ins4515-17_4515-1]	p.[Arg1505fs, Arg1505fs]	type 4	y	n	n	TCTAG to TCGAG	y	n		2
80	c.6085-3C>A	41 (32)	r.6085_6364del	p.Val2029fs	type 1	y	n	n	TACAG to TAAAG	y	n		1
81	c.6365-3C>A	42 (33)	r.[6365_6579del, 6365_6479del]	p.[Glu2122fs, Glu2122fs]	type 1/type 4	y	n	n	TACAG to TAAAG	y	n			1
82	c.6365-3delC	42 (33)	r.[6365_6579del, 6365_6479del]	p.[Glu2122fs, Glu2122fs]	type 1/type 4	y	n	n	TACAG to TAAG	y	n		1
83	c.6642-3C>A	44 (35)	r.6642_6756del	p.Phe2215fs	type 1	y	n	n	TGCAG to TGAAG	y	n		1	1
84	c.6642-3C>G	44 (35)	r.6642_6756del	p.Phe2215fs	type 1	y	n	n	TGCAG to TGGAG	y	n		1
85	c.7676-3C>G	52 (43)	r.[7676_7806del, 7553_7806del]	p.[Glu2559fs, Thr2519fs]	type 1	y	n	n	TGCAG to TGGAG	y	n		1
86	c.7807-3C>G	53 (44)	r.7807_7907del	p.Thr2604*	type 1	y	n	n	GGCAG to GGGAG	y	n		1
Part D Mutations at position -3 that create a novel AG dinucleotid that is used instead of the authentic one (type 3)
87	c.1063-3T>G	9 (7)	r.1062_1063ins1063-2_1063-1	p.Asn355fs	type 3	y	y	y	TAT to TAG	y	n		2
88	c.3114-3T>G	23 (18)	r.3113_3114ins3114-2_3114-1	p.Asn1039fs	type 3	y	y	y	TAT to TAG	y	n		1
89	c.6365-3C>G	42 (33)	r.6364_6365ins6365-2_6365-1	p.Glu2123fs	type 3	y	y	y	TAC to TAG	y	n		2
90	c.7000-3T>G	47 (38)	r.6999_7000ins7000-2_7000-1	p.Ser2334fs	type 3	y	y	n	AATAG to AAGAG	y	n		1
91	c.8098-3C>G	56 (47)	r.8097_8098ins8098-2_8098-1	p.Gln2700fs	type 3	y	y	y	TAC to TAG	y	n		2

## Sheet: Suppl. Table S2
Supplementary Table S2: Mode of action of 91 intronic 3′ splice site mutations outsite the canonical AG-dinuclotides
Mutation nomenclatur uses the mRNA sequence NM_000267.3 as reference with the A of the ATG start codon as position c.1. Exons/introns are numbered according to the reference sequence NM_001042492.2 and in addition the widely known legacy number is given in parenthesis.
Mutations are listed according to their type of splice effect into for parts (A, B,C and D). Part A is subdivided into substitutions (single nucleotide variants, SNVs) , deletions (del) and insertions (ins) of a single nucleotide and deletions (del), duplications (dup) and deletion-insertions (del/ins) of multiple nucleotides.
§ indicates mutations that are listed in part A and part B because they lead in a proportion of patient's transcripts to exon skipping (type 1 splice effect) described in part A and use of the novel 3′ splice site (3′ss) created by the mutation (type 3 splice effect) described in part B.
AGEZ = AG exclusion zone, na = not applicable; y =yes; n =no, auth = authentic, wt = wildtype, mut = mutated
False negative and false positive criteria fulfillment and SPiCE classes as well as all medium SPiCE classes are indicated by bold letters.
Muta-tion ID	DNA variation NM_000267.3	3′ss of intron	type of splice effect	variant in AGEZ	variant creates AG	variant leads to loss of ≥2xY	variant is Y>R change at-3 position	sequence context of created AG	probability_SPiCE	class_SPiCE	score auth 3'ss wt SSF-like	score auth 3'ss mut SSF-like	score novel 3'ss created SSF-like	M/K x100	score auth 3'ss wt MaxEntScan	score auth 3'ss mut MaxEntScan	score novel 3'ss created MaxEntScan
Part A: Mutations at positions -35 to -4 that lead to exon skip (type 1) and/or use of a cryptic 3'ss (type 4)
SNVs (inc. single nucleotid del and ins)
1	c.205-19T>A	2 (2)	type 1	y	y	n	na	CAG/A	na	na	83.38	83.38	86.87	104.186	4.4	2.97	4.86
2	c.289-6T>G§	3 (3)	type 1/type3	y	y	n	na	TAG	1	high	84.76	0	75.02	NP	8.34	2.33	4.95
3	c.480-8C>G	4 (4a)	type 1	y	y	n	na	TAG	1	high	93.3	0	81.73	NP	11.41	5.35	5.45
4	c.587-14T>A	5 (4b)	type 1	y	y	n	na	TAG	na	na	94.11	0	69.98	NP	8.11	4.03	2.71
5	c.587-12T>A	5 (4b)	type 1	y	y	n	na	GAG	1	high	94.11	0	65.5	NP	8.11	1.3	0
6	c.731-14T>G§	7 (5)	type 1/type 3	y	y	n	na	TAG	na	na	93.28	88.1	73.39	83.3031	8.1	5.18	5.89
7	c.889-21C>A	8 (6)	type 1	y	y	n	na	TAG	na	na	80.01	80.01	79.78	99.7125	3.66	3.66	7.23
8	c.889-12T>A§	8 (6)	type 1/type 3	y	y	n	na	TAG	1	high	80.01	0	70.16	NP	3.66	0	5.62
9	c.1722-26T>C	15 (11)	type 4	y	n	n	na	n.a.	na	na	85.36	85.36			5.54	5.54
10	c.1722-11T>G	15 (11)	type 1	y	y	n	na	TAG	1	high	85.36	0	65.34	NP	5.54	0	2.73
11	c.2252-13T>A	18 (13)	type 1	y	y	n	na	TAG	na	na	82.73	0	78.19	NP	7.31	1.25	2.52
12	c.2326-6T>G	19 (14)	type 1/type 4	y	y	n	na	CAG	1	high	84.01	0	77.35	NP	7.26	1.51	2.96
13	c.2851-14_2851-13insA	21 (16)	type 1	y	y	n	na	TAG	na	na	90.19	0	68.71	NP	11.24	7.71	1.61
14	c.3315-8T>G	25 (19b)	type 1	y	y	n	na	TAG	1	high	94.25	0	0	NP	9.55	3.41	0
15	c.3871-13T>A	28 (22)	type 1	y	y	n	na	GAG	na	na	80.65	0	68.12	NP	8.42	2.14	2.91
16	c.4515-21T>C	34 (26)	type 4	n	n	n	na	n.a.	na	na	83.4	83.4			2.55	2.55
17	c.5206-19C>A§	37 (28)	type 1/type3	y	y	n	na	CAG	na	na	83.54	83.54	76.99	92.1594	5.95	4.04	4.79
18	c.6085-16T>G	41 (32)	type 1	y	y	n	na	AAG	na	na	93.19	93.19	47.12	50.5634	8.65	7.21	0
19	c.6085-13T>A	41 (32)	type 1	y	y	n	na	CAG	na	na	93.19	0	52.61	NP	8.65	3.25	0
20	c.6365-11T>G	42 (33)	typ1	y	y	n	na	TAG	1	high	93.2	0	79.61	NP	9.6	4.48	8.3
21	c.6642-17G>A	44 (35)	type 1	y	y	n	na	TAG	na	na	92.97	92.97	0	0	7.85	6.69	0
22	c.6642-5T>G	44 (35)	type 1	y	n	n	na	n.a.	0.64021	medium	92.97	86.56			7.85	6
23	c.6642-6T>G	44 (35)	type 1	y	y	n	na	AAG	1	high	92.97	0	68.58	NP	7.85	1.82	3.56
24	c.6757-10T>G	45 (36)	type 1	y	n	n	na	n.a.	0.3516	medium	84.71	78.86			6.04	5.39
25	c.6757-9T>G	45 (36)	type 1	y	n	n	na	n.a.	0.52594	medium	84.71	79.28			6.04	4.8
26	c.7000-10T>G§	47 (38)	type 1/type 3	y	y	n	na	TAG	1	high	79.1	0	65.47	NP	4.48	0	2.64
27	c.7127-20T>A§	48 (39)	type 1/type 3	y	y	n	na	TAG	na	na	92.54	92.54	80.14	86.6004	10.11	8.29	6.73
28	c.7127-12T>A§	48 (39)	type 1/type 3	y	y	n	na	TAG	1	high	92.54	0	80.14	NP	10.11	3.83	6.99
29	c.7908-17C>G	54 (45)	typ1	y	y	n	na	GAG	na	na	93.82	93.82	72.73	77.5208	11.38	9.92	0
del/ins/delins of multiple nucleotides
30	c.587-15_587-14delTT	5 (4b)	type 1	y	y	y	na	AAG	na	na	94.11	0	69.73	NP	8.11	5.41	0
31	c.655-12_655-9delCTTT	6 (4c)	type 1	y	n	y	na	n.a.	0.98521	high	92.88	81.26			8.27	4.52
32	c.1722-20_1722-17delTGAA	15 (11)	type 4	y	n	n	na	n.a.	na	na	85.36	85.36			5.54	5.48
33	c.1722-8_1722-3delTACTGCinsAAAA	15 (11)	type 4	y	n	y	na	n.a.	0.99989	high	85.36	68.06			5.54	1.41
34	c.2252-33_2252-8del26	18 (13)	type 1	partial	n	y	na	n.a.	1	high	82.73	0			7.31	0
35	c.2851-6_2851-3delCTTT	21 (16)	type 1	y	n	y	na	n.a.	0.06239	low	90.19	90.6			11.24	9.9
36	c.3497-10_3497-8delTCCinsGGACA	26 (20)	type 1	y	n	y	na	n.a.	0.99999	high	79.5	58.55			6.72	1.11
37	c.4515-20_4515-18delAAG	34 (26)	type 4	n	n	n	na	n.a.	na	na	83.4	83.4			2.55	5.52
38	c.5750-12_5750-9delATTT	39 (30)	type 4	y	n	y	na	n.a.	1	high	98.76	0			8.44	4.14
39	c.6642-7_6642-6insAAAA	44 (35)	typ1	y	n	n	na	n.a.	0.99616	high	92.97	71.74			7.85	6.54
40	c.7807-24_7807-19delGTTTACinsTTTTAG	53 (44)	typ1	y	y	n	na	TAG	na	na	85.84	85.84	81.04	94.4082	8.18	6.27	7.43
											88.2365	43.6455			7.43775	4.12375
											88.522	31.7356	66.5828	74.2557	7.9168	3.8656	3.5952
Part B Mutations that create a novel AG-dinucleotide that is used instead of the authentic one (type 3)
41	c.205-6T>A	2 (2)	type 3	y	y	n	n	CAG	1	high	83.38	0	79.17	NP	4.4	0	6.85
2	c.289-6T>G§	3 (3)	type 1/type3	y	y	n	n	TAG	1	high	84.76	0	75.02	NP	8.34	2.33	4.95
6	c.731-14T>G§	7 (5)	type 1/type 3	y	y	n	n	TAG	na	na	93.28	88.1	73.39	83.3031	8.1	5.18	5.89
8	c.889-12T>A§	8 (6)	type 1/type 3	y	y	n	n	TAG	1	high	80.01	0	70.16	NP	3.66	0	5.62
42	c.1063-14T>A	9 (7)	type 3	y	y	n	n	TAG	na	na	76.15	0	91.83	NP	5.74	1.41	7.87
43	c.1063-13G>A	9 (7)	type 3	y	y	n	n	TAG	na	na	76.15	0	90.06	NP	5.74	1.68	6.81
44	c.1261-21T>G	11 (9)	type 3	y	y	n	n	TAG	na	na	86.03	86.03	84.06	97.7101	8.94	8.94	7.94
45	c.1261-19G>A	11 (9)	type 3	y	y	n	n	TAG	na	na	86.03	86.03	81.56	94.8041	8.94	6.96	6.93
46	c.1261-13T>A	11 (9)	type 3	y	y	n	n	TAG	na	na	86.03	0	71.69	NP	8.94	3.34	6.44
47	c.1393-9T>A	12 (10a)	type 3	y	y	n	n	TAG	1	high	89.22	0	80.63	NP	10.17	3.22	5.23
48	c.1642-10A>G	14 (10c)	type 3	y	y	n	n	TAG	1	high	75.81	0	88.1	NP	4.83	0	12.33
49	c.1642-8A>G	14 (10c)	type 3	y	y	n	n	AAG	1	high	75.81	0	84.15	NP	4.83	0	8.4
50	c.1642-7A>G	14 (10c)	type 3	y	y	n	n	AAG	1	high	75.81	0	81.1	NP	4.83	0	7.93
51	c.2410-18C>G	20 (15)	type 3	y	y	n	n	CAG	na	na	81.96	81.96	89.15	108.773	6.16	4.48	7.01
52	c.2410-16A>G	20 (15)	type 3	y	y	n	n	CAG	na	na	81.96	81.96	78.76	96.0957	6.16	4.72	5.06
53	c.2410-15A>G	20 (15)	type 3	y	y	n	n	AAG	na	na	81.96	81.96	67.21	82.0034	6.16	3.85	0
54	c.2410-14A>G	20 (15)	type 3	y	y	n	n	AAG	na	na	81.96	82.18	71.45	86.9433	6.16	3.84	2.53
55	c.2410-13A>G	20 (15)	type 3	y	y	n	n	AAG	na	na	81.96	0	64.81	NP	6.16	4.17	0
56	c.2410-12T>G	20 (15)	type 3	y	y	n	n	AAG	1	high	81.96	0	63.66	NP	6.16	1.34	1.67
57	c.2410-12_2410-9delTTTT	20 (15)	type 3	y	y	y	n	AAG	1	high	81.96	0	63.66	NP	6.16	0	1.34
58	c.2410-9T>A	20 (15)	type 3	y	y	n	n	TAG	1	high	81.96	0	51.51	NP	6.16	0	3.12
59	c.2991-11delT	22 (17)	type 3	y	y	n	n	TAG	1	high	81.75	0	86.19	NP	10.44	2.77	6.21
60	c.3114-8T>G	23 (18)	type 3	y	y	n	n	CAG	1	high	77.07	0	85.72	NP	9.05	1.88	8.18
61	c.3975-11T>G	30 (23-1)	type 3	y	y	n	n	TAG	1	high	92.98	0	81.71	NP	10.82	5.94	4.35
62	c.4368-9T>G	33 (25)	type 3	y	y	n	n	CAG	1	high	84.14	0	78.83	NP	7.3	1.28	4.28
63	c.4515-19A>G	34 (26)	type 3	n	y	n	n	TAG	na	na	83.4	83.4	92.83	111.307	2.55	2.83	10.22
17	c.5206-19C>A§	37 (28)	type 1/type3	y	y	n	n	CAG	na	na	83.54	83.54	76.99	92.1594	5.95	4.04	4.79
64	c.5206-14C>G	37 (28)	type 3	y	y	n	n	CAG	na	na	83.54	81.13	76.98	94.8848	5.95	3.47	3.81
65	c.5206-8C>G	37 (28)	type 3	y	y	n	n	CAG	1	high	83.54	0	70.38	NP	5.95	0	4.77
66	c.5944-5A>G	40 (31)	type 3	y	y	n	n	CAG	1	high	77.21	0	90.77	NP	8.12	3.38	9.33
26	c.7000-10T>G§	47 (38)	type 1/type 3	y	y	n	n	TAG	1	high	79.1	0	65.47	NP	4.48	0	2.64
67	c.7000-4A>G	47 (38)	type 3	y	y	n	n	TAG	0.86354	high	79.1	0	72.7	NP	4.48	1.52	2.47
27	c.7127-20T>A§	48 (39)	type 1/type 3	y	y	n	n	TAG	na	na	92.54	92.54	80.14	86.6004	10.11	8.29	6.73
28	c.7127-12T>A§	48 (39)	type 1/type 3	y	y	n	n	TAG	1	high	92.54	0	80.14	NP	10.11	3.83	6.99
											82.7824	27.3185	77.6465		6.825	2.785	5.54971
Part C Mutations at position -3 that lead to exon skip (type 1) and/or use of a cryptic 3'ss (type 4)
68	c.587-3C>G	5 (4b)	type 1	y	n	n	y	n.a.	0.99938	high	94.11	83.29			8.11	1.1
69	c.587-3C>A	5 (4b)	type 1	y	n	n	y	n.a.	0.97092	high	94.11	84.15			8.11	4.7
70	c.1642-3C>G	14 (10c)	type 1	y	n	n	y	n.a.	1	high	75.81	64.99			4.83	0
71	c.1722-3C>A	15 (11)	type 4	y	n	n	y	n.a.	0.99693	high	85.36	75.39			5.54	1.92
72	c.1722-3C>G	15 (11)	type 4	y	n	n	y	n.a.	1	high	85.36	74.54			5.54	0
73	c.2002-3C>G	17 (12b)	type 1	y	n	n	y	n.a.	0.99947	high	85.21	74.39			8.12	1.17
74	c.2252-3T>G	18 (13)	type 1	y	n	n	y	n.a.	0.99971	high	82.73	78.09			7.31	0
75	c.2326-3T>G	19 (14)	type 1	y	n	n	y	n.a.	0.9464	high	84.01	79.36			7.26	2.86
76	c.2410-3T>G	20 (15)	type 4	y	n	n	y	n.a.	0.99841	high	81.96	77.32			6.16	0
77	c.3315-3C>G	25 (19b)	type 4	y	n	n	y	n.a.	0.99994	high	94.25	83.43			9.55	0
78	c.4515-3delT	34 (26)	type 4	y	n	n	n	n.a.	0.02744	low	83.4	84.86			2.55	2.28
79	c.4515-3T>G	34 (26)	type 4	y	n	n	y	n.a.	1	high	83.4	78.76			2.55	0
80	c.6085-3C>A	41 (32)	type 1	y	n	n	y	n.a.	0.83134	high	93.19	83.22			8.65	7.03
81	c.6365-3C>A	42 (33)	type 1??	y	n	n	y	n.a.	0.98019	high	93.2	83.24			9.6	5.15
82	c.6365-3delC	42 (33)	type4??	y	n	n	y	n.a.	0.9879	high	93.2	82.63			9.6	4.56
83	c.6642-3C>A	44 (35)	type 1	y	n	n	y	n.a.	0.97987	high	92.97	83.01			7.85	4.22
84	c.6642-3C>G	44 (35)	???	y	n	n	y	n.a.	0.99983	high	92.97	82.15			7.85	0
85	c.7676-3C>G	52 (43)	type 1	y	n	n	y	n.a.	1	high	87.08	76.26			7.79	0
86	c.7807-3C>G	53 (44)	???	y	n	n	y	n.a.	0.99962	high	85.84	75.02			8.18	0.9
											87.7979	79.1632			7.11316	1.88895
Part D Mutations at position -3 that create a novel AG dinucleotid that is used instead of the authentic one (type 3)
87	c.1063-3T>G	9 (7)	type 3	y	y	n	y	TAG	0.99999	high	76.15	71.51	71.96	100.629	5.74	0	7.14
88	c.3114-3T>G	23 (18)	type 3	y	y	n	y	TAG	0.99951	high	77.07	72.43	74.36	102.665	9.05	0	8.26
89	c.6365-3C>G	42 (33)	type 3	y	y	n	y	TAG	0.99978	high	93.2	82.38	83.62	101.505	9.6	0.14	7.64
90	c.7000-3T>G	47 (38)	type 3	y	y	n	y	AAG	1	high	79.1	74.46	77.64	104.271	4.48	0	3.87
91	c.8098-3C>G	56 (47)	type 3	y	y	n	y	TAG	0.99904	high	89.42	78.6	81.27	103.397	10.12	2.11	6.8
											82.988	75.876	77.77		7.798	0.45	6.742

## Sheet: Suppl. Table S3
Supplementary Table S3: List of PCR primers
Variant in minigene construct	Primer name (230)	Sequence 5'-3'	Orientation
Primers for RT-PCR amplifcation of NF1 transcripts from patient F8519
	NF1_10cf_M13f	GCAGAATTAATTACAGGGCTC	fwd
	NF1_14r_M13r	ATCACTCTTTTCTGAAGTGCTGC	rev
Primers for amplification of wild-type and mutant NF1 exons from patient DNA to clone them into the RTB minigene constructs
wt; c.1722-11T>G; c.1722-2A>G	NF1_in10bF_SalI	GGCGGCG*TCGACCCAGTTAGAGTCAGAATGATGGG	fwd
	NF1_in12aR_KpnI	GGCGGCGGTAC*CCAACAGTGTGGTTCTAAGGCC	rev
Primer used for site-directed mutagenesis to create mutant RTB minigene contructs
c.1722-12A>G	NF1_E12a-12A>G_F	GATGCTAGTAACAATGAACTTTGTGTTACTGCAGCTCACAAATGC	fwd
	NF1_E12a-12A>G_R	GCATTTGTGAGCTGCAGTAACACAAAGTTCATTGTTACTAGCATC	rev
c.1722-12_1722-11AT>GG	NF1_E12a-12-11AT>GG_F	GATGCTAGTAACAATGAACTTTGGGTTACTGCAGCTCACAAATGC	fwd
	NF1_E12a-12-11AT>GG_R	GCATTTGTGAGCTGCAGTAACCCAAAGTTCATTGTTACTAGCATC	rev
c.1722-12_1722-11AT>TG	NF1_1722-1112AT>TG_F	GGTTATTGATGATGCTAGTAACAATGAACTTTTGGTTACTGCAGCTCAC	fwd
	NF1_1722-1112AT>TG_R	GTGAGCTGCAGTAACCAAAAGTTCATTGTTACTAGCATCATCAATAACC	rev
c.1722-12_1722-11AT>TA	NF1_1722-1112AT>TA_F	GGTTATTGATGATGCTAGTAACAATGAACTTTTAGTTACTGCAGCTCAC	fwd
	NF1_1722-1112AT>TA_R	GTGAGCTGCAGTAACTAAAAGTTCATTGTTACTAGCATCATCAATAACC	rev
c.1722-11T>A	NF1_E12a-11T>A_F	CTAGTAACAATGAACTTTAAGTTACTGCAGCTCACAAA	fwd
	NF1_E12a-11T>A_R	TTTGTGAGCTGCAGTAACTTAAAGTTCATTGTTACTAG	rev
RT-PCR primers for the amplification of NF1 exon-including and -lacking transcripts from the RTB minigene constructs
	RTB4f	GTGTGCACCTCCAAGCTC	fwd
	RTB4r	TAGAAAGTTGCATGGCTGG	rev
wt = wild type, fwd = forward, rev = reverse, KpnI and SalI restrictions-sites are underlined

## Sheet: Suppl. Table S4
Supplementary Table S4: Criteria analysis for 110 intronic 3′ splice sites variants outsite the canonical AG-dinuclotides collected by the French Unicancer Group
Reference sequences: BRCA1: NM_007294.3, BRCA2: NM_000059.3, CFTR: NM_000492.3; CTRC: NM_007272.2; RHD: NM_016124.4
* indicates variants outside the 3'splice site consensus sequence as described by Cartegni et al. (2002; PMID: 11967553). They are analyzed only in the study of Houdayer et al. (2012; PMID: 22505045) and not in the study of Leman et al. (2018; PMID:29750258)
# indicates variants included in the training set in Leman et al. (2018; PMID:29750258).
§ indicates variants included in validation set in Leman et al. (2018; PMID:29750258).
AGEZ = AG exclusion zone, na = not applicable; y =yes; n =no
False negative and false positive criteria fulfillment and SPiCE classes as well as all medium SPiCE classes are indicated by bold letters.
mutation	intron	RNA effect (as reported)	Typ	variant in AGEZ	variant creates AG	sequence context of created AG	variant leads to loss of ≥2xY	Y>R at position -3	probability_SPiCE	class_SPiCE	score nat 3'ss wt MaxEnt	score nat 3'ss mut MaxEnt		score nat 3'ss wt SSF-like	score nat 3'ss mut SSF-like
BRCA1
c.81-6T>A§	IVS2	Use of a cryptic site 2 nt upstream from 3' ss	type 3 (probably)	y	y	CAG	na	na	1	high
c.81-9C>G§	IVS2	Use of a cryptic site 8 nt upstream from 3' ss	type 3	y	y	TAG	na	na	1	high
c.135-6T>G§	IVS3	exon 5 skipped	type1	y	n	na	na	na	0.748846459	high
c.213-15A>G*	IVS5	crypt 3'ss 59 nt upstream	type 4	y	y	AAG	na	na	na	na	4.84	2.69	55.5785	85.51	85.51	100
c.213-12A>G§	IVS5	Use of a cryptic site 11 nt upstream from 3' ss	type 3	y	y	CAG	na	na	1	high
c.213-11T>G#	IVS5	crypt 3'ss 59 nt upstream	type 4	y	y	AAG	na	na	1	high	4.84	0	0	85.51	0	0		not in consensus seq lt. Houdayer (-12 +2)
c.302-3C>G§	IVS6	Use of a cryptic site 2 nt upstream from 3' ss	type 3	y	y	TAG	na	y	0.999447285	high
c.442-3T>G#	IVS7	increase of first 3 bp alt spl	type 4	y	n	na	na	y	0.999994655	high	3.71	0	0	66.72	62.08	93.0456
c.4987-6T>C#	IVS16	exon 17 skipped	type 1	y	n	na	na	na	0.115368524	medium
c.4987-5T>A#	IVS16	exon 17 skip	type 1	y	n	na	na	na	0.910439887	high	6.69	3.89	58.1465	84.55	78.06	92.3241		do not fulfill MaxEnt score criteria (+ - SSF-like criteria)
c.4987-4delT#		exon 17 skip	type 1	y	n	na	na	na	0.189034703	medium
c.4987-3C>G§		exon 17 skipped	type 1	y	n	na	na	y	0.999720414	high
c.5075-8T>G	IVS17	de novo 3'ss used	type 3	y	y	CAG	na	na	1	high	8.96	2.39	26.6741	92.62	0	0		do not fulfill SSF-like criteria only
c.5194-12G>A§		Use of a cryptic site 10 nt upstream from 3' ss	type 3	y	y	TAG	na	na	1	high
c.5333-6T>G§	IVS21	exon 22 skipped	type 1	y	y	CAG	na	na	1	high
c.5333-3T>G#	IVS21	exon 22 skip	type 1	y	n	na	na	y	0.99610154	high	8.67	0.84	9.68858	73.01	68.37	93.6447
c.-19-10T>C§	IVS1	none		y	n	na	na	na	0.372631453	medium
c.81-65G>C*	IVS2	none		n	n	na	na	na	na	na	7.05	7.05	100	70.09	70.09	100
c.81-49A>C*	IVS2	none		n	n	na	na	na	na	na	7.05	7.05	100	70.09	70.09	100
c.81-14C>T*	IVS2	none		y	n	na	na	na	na	na	7.05	7.26	102.979	70.09	72.87	103.966
c.81-13C>G*	IVS2	none		y	n	na	na	na	na	na	7.05	6.04	85.6738	70.09	67.61	96.4617
c.81-13C>A*	IVS2	none		y	n	na	na	na	na	na	7.05	5.26	74.6099	70.09	67.4	96.1621
c.81-12C>G#	IVS2	none		y	n	na	na	na	0.440890937	medium
c.81-12delC#	IVS2	none		y	n	na	na	na	0.440890937	medium	7.05	7.28	103.262	70.09	70.09	100
c.81-11delT§	IVS2	none		y	n	na	na	na	0.209480927	medium
c.81-6T>C#	IVS2	none		y	n	na	na	na	0.054336411	low
c.135-15_135-12delCTTT§	IVS3	none		y	n	na	y	na	0.026857119	low
c.302-5T>C#	IVS6	none		y	n	na	na	na	0.092617602	low
c.442-25G>A*	IVS7	none		y	n	na	na	na	na	na	3.71	3.71	100	66.72	66.72	100
c.442-16T>G*	IVS7	none		y	n	na	na	na	na	na	3.71	2.76	74.3935	66.72	66.72	100
c.548-17G>T*	IVS8	none		y	n	na	na	na	na	na	2.82	3.76	133.333	69.11	69.11	100
c.548-3delT§	IVS8	none		y	n	na	na	n	0.870296927	high
c.594-34T>C*	IVS9	none		n	n	na	na	na	na	na	10	10	100	83.28	83.28	100
c.594-15G>C*	IVS9	none		y	n	na	na	na	na	na	10	10.2	102	83.28	83.28	100
c.594-4A>G§	IVS9	none		y	n	na	na	na	0.023819336	low
c.4097-29C>T*	IVS11	none		y	n	na	na	na	na	na	8.15	8.15	100	89.19	89.19	100
c.4097-11T>C#	IVS11	none		y	n	na	na	na	0.047589971	low	8.15	8.86	108.712	89.19	85.09	95.4031
c.4358-10C>T#	IVS13	none		y	n	na	na	na	0.012597869	low	7.21	6.96	96.5326	74.82	78.1	104.384
c.5075-9A>T#	IVS17	none		y	n	na	na	na	0.005955015	low	8.96	10.17	113.504	92.62	94.54	102.073
c.5075-6C>A#	IVS17	none		y	n	na	na	na	0.199970349	medium
c.5153-34T>G*	IVS18	none		y	n	na	na	na	na	na	8.78	8.78	100	81.95	81.95	100
c.5153-13A>G*	IVS18	none		y	n	na	na	na	na	na	8.78	10.67	121.526	81.95	82.09	100.171
c.5153-6C>A#	IVS18	none		y	n	na	na	na	0.301498772	medium	8.78	7.73	88.041	81.95	78.22	95.4484
c.5194-6T>C#	IVS19	none		y	n	na	na	na	0.076585352	low
c.5278-6_5278-4delTTC§	IVS20	none		y	n	na	y	na	0.030008846	low
c.5468-10C>A#	IVS23	none		y	n	na	na	na	0.091857928	low	9.53	8.13	85.3095	87.91	87.88	99.9659
c.5468-8G>A#	IVS23	none		y	n	na	na	na	0.036570807	low
c.5468-5T>A#	IVS23	none		y	n	na	na	na	0.275706804	medium	9.53	7.82	82.0567	87.91	84.13	95.7001
BRCA2
c.68-7T>A#	IVS2	increase skip ex3	type 1 (only increases ex 3 skip)	y	n	na	na	na	0.575133964	medium	6.1	4.64	76.0656	87.89	82.89	94.3111
c.426-12_426-8delGTTT§	IVS4	exon 5 skipped	type 1	y	n	na	y	na	0.787903899	high
c.476-3C>A#	IVS4	Exon 5 and 6 skipped	type 1	y	n	na	na	y	0.975880131	high
c.632-3C>G#	IVS7	de novo 3'ss use	type 3	y	y	TAG	na	y	0.999999854	high	8.03	0	0	93.33	82.5	88.396
c.7806-9T>G§	IVS16	Use of a cryptic site 69 nt downstream from 3' ss and exon 17 skipped	type 1/4	y	y	TAG	na	na	1	high
c.7977-7C>G#	IVS17	ex18 skip	type 1	y	y	CAG	na	na	1	high	11.5	5.72	49.7391	85.29	0	0
c.7977-6T>G#	IVS17	Exon 18 skipped	type 1	y	n	na	na	na	0.57887608	medium
c.8954-5A>G#	IVS22	Use of a cryptic site 4 nt upstream from 3' ss	type 3	y	y	CAG	na	na	1	high
c.8954-3C>G§	IVS22	Use of a cryptic site 2 nt upstream from 3' ss	type 3	y	y	AAG	na	y	0.999999996	high
c.-39-9_-39-7delGTT§	IVS1	none		y	n	na	y	na	0.068765889	low	low	NO		17011978
c.-39-5delT#	IVS1	none		y	n	na	n	na	0.014925077	low	low	0.921027	0.807424	-0.12	6.61871	4.04068	-0.39	88.772
c.68-7delT#	IVS2	none		y	n	na	n	na	0.014449027	low	6.1	6.57	107.705	87.89	87.89	100
c.317-12G>A#	IVS3	none		y	n	na	na	na	0.037005714	low	low	0.664161	0.62836	-0.05	4.70035	4.28458	-0.09	87.143
c.426-24G>A*	IVS4	none		y	n shift AGG==>AAG		na	na	na	na	8.99	8.99	100	86.73	86.73	100
c.476-24A>G*	IVS5	none		y	y	CAG	na	na	na	na	10.49	10.49	100	88.73	88.73	100
c.476-9dupT#	IVS5	none		y	n	na	na	na	0.032227904	low	10.49	10.25	97.7121	88.73	88.73	100
c.517-19C>T*	IVS6	none		y	n	na	na	na	na	na	10	9.82	98.2	94.42	94.42	100
c.682-12_682-11del§	IVS7	none		y	n	na	n	na	0.096476698	low	low	NO		21394826 18824701
c.632-9A>G #	IVS7	none		y	n	na	na	na	0.025299516	low	8.03	8.09	100.747	93.33	93.33	100
c.682-9T>C#	IVS8	none		y	n	na	na	na	0.043531652	low	7.06	7.29	103.258	88.05	85.34	96.9222
c.682-12delT#	IVS8	none		y	n	na	n	na	0.12873786	medium	7.06	6.55	92.7762	88.05	84.86	96.3771
c.682-4G>C#	IVS8	none		y	n	na	na	na	0.069039123	low	low	0.182828	0.224422	0.23	4.30547	3.57463	-0.17	86.682
c.794-11T>C#	IVS9	none		y	n	na	na	na	0.069468576	low	9.62	9.27	96.3617	88.81	84.7	95.3721
c.794-5_794-4insT§	IVS9	none		y	n	na	na	na	0.058210012	low
c.1910-51G>T*	IVS10	none		y	n	na	na	na	na	na	10.77	10.77	100	87.93	87.93	100
c.6938-26T>C*	IVS12	none		y	n	na	na	na	na	na	5.54	5.54	100	83.29	83.29	100
c.6938-9_6938-6delGTTT§	IVS12	none		y	n	na	y	na	0.997735255	high	high	NO		17011978
c.6938-3T>C§	IVS12	none		y	n	na	na	n	0.002617486	low	low	NO		21638052
c.7008-62A>G*	IVS13	none		n	n	na	na	na	na	na	10.37	10.37	100	82.03	82.03	100
c.7008-44A>G*	IVS13	none		n	n	na	na	na	na	na	10.37	10.37	100	82.03	82.03	100
c.7436-4A>T#	IVS14	none		y	n	na	na	na	0.051865953	low	low	0.902865	0.90815	0.01	2.57891	2.65733	0.03	78.789
c.7806-40A>G*	IVS16	none		y	n	na	na	na	na	na	8.33	8.33	100	98.45	98.45	100
c.7806-15delC*	IVS16	none		y	n	na	na	na	na	na	8.33	7.8	93.6375	98.45	98.45	100
c.7977-4_7977-3delTT§	IVS17	none		y	n	na	y	n	0.430742303	medium	medium	NO		16619214
c.8332-54T>G*	IVS18	none		n	y	na	na	na	na	na	4.26	4.26	100	82.39	82.39	100
c.8633-16C>G*	IVS20	none		y	n	na	na	na	na	na	6.97	6.97	100	87.66	87.66	100
c.9257-16T>C*	IVS24	none		y	n	na	na	na	na	na	13.32	13.46	101.051	91.58	91.58	100
c.9257-10dupT#	IVS24	none		y	n	na	na	na	0.02297164	low	13.32	13.58	101.952	91.58	91.58	100
c.9502-12T>G#	IVS25	none		y	n	na	na	na	0.607336195	medium	8.35	6.72	80.479	82.01	76.06	92.7448
c.9257-113T>G*	IVS24	none		n	n	na	na	na	na	na	13.32	13.32	100	91.58	91.58	100
c.9257-83G>A*	IVS24	none		n	n	na	na	na	na	na	13.32	13.32	100	91.58	91.58	100
c.9649-20C>T*	IVS26	none		y	n	na	na	na	na	na	8.54	8.8	103.044	91.32	91.32	100
c.9649-37A>C*	IVS26	none		n	n	na	na	na	na	na	8.54	8.54	100	91.32	91.32	100
c.7008-44A>T*	IVS13	none		n	n	na	na	na	na	na	10.37	10.37	100	82.03	82.03	100
c.9649-65_9649-62delACTT*	IVS26	none		n	n	na	y	na	na	na	8.54	8.54	100	91.32	91.32	100
c.9649-20C>T*	IVS26	none		y	n	na	na	na	na	na	8.54	8.8	103.044	91.32	91.32	100
CFTR
c.165-3C>T	IVS2	exon 3 skipping of low intensity	type1	y	n	na	na	n	0.43014671223261	medium
c.1585-3T>G	IVS10	exon 12 skipping and use of a de novo site 2 nt upstream from 3' ss	type1/3	y	y	AAG	na	y	0.998423547921733	high
c.744-10_744-3delTGATTAC		use of a cryptic site 32 nt upstream from 3' ss	type4	y	n	na	y	n	0.999706665915021	high
c.744-14_744-3delTGATTGATTTAC	IVS6a	use of a cryptic site 32 nt upstream from 3' ss	type4	y	n	na	y	n	0.999706665915021	high
c.870-12T>A	IVS6b	use of a cryptic site 71 nt downsteam from 3' ss frameshift	type4	y	y	TAG	na	na	0.999999999999999	high
c.1585-8G>A	IVS10	use of a de novo site 7 nt upstream from 3' ss	type3	y	y	TAG	na	na	0.999999999999998	high
c.274-6T>C	IVS3	none		y	n	na	na	na	0.0692303720099692	low
c.744-9_744-6delGATT	IVS6a	none		y	n	na	y	na	0.0268571187848097	low
c.744-9_744-6dupGATT	IVS6a	none		y	n	na	na	na	0.0268571187848097	low
c.870-4A>G	IVS6b	none		y	n	na	na	na	0.0256892287049968	low
c.2620-6T>C	IVS14b	none		y	n	na	na	na	0.105218232851359	low
c.2909-4A>G	IVS16	none		y	n	na	na	na	0.0224962602783053	low
CTRC
c.133-3C>A	IVS2	exon 3 skipping of strong intensity	type1	y	n	na	na	y	0.984173383897799	high
c.640-12G>A	IVS6	use of a de novo splice site 11 nt upstream from 3' ss	type3	y	y	CAG	na	na	0.999999999999996	high
RHD
c.1154-8T>A	IVS8	exon 9 skipping of low intensity	type1	y	n	na	na	na	0.621246929175197	medium
c.940-4A>C	IVS6	none		y	n	na	na	na	0.0260258655298447	low

## Sheet: Suppl. Table S2a
	91 3'ss mutations outside the AG-dinucleotide
		type 1/4		type1/4 & type 3	type 3		no. total
	position at 3'ss	-26 to -4	-3		-19 to -4	-3
	no. of SNVs	21	17	7	25	5	75
	no. of deletions	12	2		2		16
	no. Total	33	19	7	27	5	91
		75 SNV 3'ss mutations outside the AG-dinucleotide
		type 1/4		type1/4 & type 3	type 3		no. total
	position at 3'ss	-26 to -4	-3		-19 to -4	-3
	no. of SNVs creating AG in AGEZ	16	0	7	24	5	52
	no. of SNVs not creating AG in AGEZ	5	17	0	1	0	23
	total no. of SNVs	21	17	7	25	5	75

## Sheet: Suppl. Table S4a&b
Supplementary Table 3a: Criteria to test intronic VUS at 3′ splice site for a splice effect
9 VUS in BRCA1/2 gene with effect on splicing
Criteria of VUS	criteria fulfilled (no. of VUS)		total no. of VUS in category
	yes	no
creates AG in AGEZ	4	2	6
Y>R at position -3	3	0	3
deletes ≥ 2Y	0	0	0
total of VUS	7	2	9
VUS=variants of unknown significans, no=number, AGEZ=AG-exclusion zone, Y=pyrimidine, R=purine
Supplementary Table 3b: Criteria to test intronic VUS at 3′ splice site for a splice effect
47 VUS in BRCA1/2 gene without effect on splicing
Criteria of VUS	criteria fulfilled (no. of VUS)		total no. of VUS in category
	yes	no
creates AG in AGEZ	1	41	42
Y>R at position -3	0	0	0
deletes ≥ 2Y	1	4	5
total of VUS	2	45	47
VUS=variants of unknown significans, no=number, AGEZ=AG-exclusion zone, Y=pyrimidine, R=purine

## Sheet: Supp Table S5
ID	mutation	exon	Typ	creates AG	variant creates YAG	in AG-EZ	Y>R at -3	deletion ≥2Y	distance to nat 3'ss	BP position acc. LM	score nat 3'ss wt SSF-like	score nat 3'ss mut SSF-like		score crypt 3'ss used SSF-like		score nat 3'ss wt MaxEnt	score nat 3'ss mut MaxEnt		score crypt 3'ss used MaxEnt		score nat 3'ss wt SSPNN	score nat 3'ss mut SSPNN		score crypt 3'ss used SSPNN		score nat 3'ss wt GeneSpl	score nat 3'ss mut GeneSpl		score crypt 3'ss used GeneSpl		score nat 3'ss wt HSF	score nat 3'ss mut HSF		score crypt 3'ss used HSF		in consensus seq / threshold fulfilled	MaxEnt and SSF-like score fulfilled	MUI criteria fulfilled
	Part A: Mutations at positions -35 to -4 that affect PPT and/or BP and lead to exon skip (type 1) or use of a cryptic 3'ss (type 4)
1	c.205-19T>A	I2	type 1	y	y	y		n	19	31	83.38	83.38	100	86.87	104.186	4.4	2.97	67.5	4.86	163.636	0.79	0.74	93.6709	0.02	2.7027	1.24	0	0	0		81.78	81.78	100	88.93	108.743	n	n	y
4	c.587-14T>A	I4c/6	type 1	y	y	y		n	14	49	94.11	0	0	69.98		8.11	4.03	49.6917	2.71	67.2457	0.66	0.34	51.5152	0	0	2.62	0	0	0		90.76	90.76	100	74.72	82.327	n	y	y			does not fulfill MaxEnt criteria
6	c.731-14T>G§	I5	type 1/type 3	y	y	y		n	14	30	93.28	88.1	94.4468	73.39	83.3031	8.1	5.18	63.9506	5.89	113.707	0.55	0.29	52.7273	0.41	141.379	4.57	0	0	2.86		91.45	91.45	100	76.31	83.4445	n	y	y			does not fulfill SSF-like criteria only
7	c.889-21C>A	I6/8	type 1	y	y	y		n	21	23	80.01	80.01	100	79.78	99.7125	3.66	3.66	100	7.23	197.541	0.64	0.47	73.4375	0.69	146.809	0	0		2.74		76.69	76.69	100	79.77	104.016	n	n	y
8	c.889-12T>A§	I6/8	type 1/type 3	y	y	y		n	12	23	80.01	0	0	70.16		3.66	0	0	5.62		0.64	0.19	29.6875	0.12	63.1579	0	0		0		76.69	73.34	95.6318	74.25	101.241	n	y	y
9	c.1722-26T>C	I11/15	type 4	n	n	y		n	26	36	85.36	85.36	100	63.81	74.754	5.54	5.54	100	0	0	0.23	0.23	100	0	0	0	0	0	0		85.6	85.6	100	71.14	83.1075	n	n	n	BP mut?
11	c.2252-13T>A	I13/18	type 1	y	y	y		n	13	36	82.73	0	0	78.19		7.31	1.25	17.0999	2.52	201.6	0.65	0.17	26.1538	0.32	188.235	9.12	0	0	0		79.12	79.12	100	76.32	96.4611	n	y	y
13	c.2851-14_2851-13insA	I16	type 1	y	y	y		n	14	35	90.19	0	0	68.71		11.24	7.71	68.5943	1.61	20.882	0.99	0.98	98.9899	0.01	1.02041	8.76	0	0	0		89.92	89.92	100	73.87	82.1508	n	y	y
15	c.3871-13 T>A	I22/28	type 1	y	n	y		n	13	28	80.65	0	0	68.12		8.42	2.14	25.4157	2.91	135.981	0.99	0.97	97.9798	0	0	5.45	0	0	0		82.46	82.46	100	77.79	94.3366	n	y	y
16	c.4515-21T>C	I26/34	type 4	n	n	n		n	21	31	83.4	83.4	100	0	0	2.55	2.55	100	0	0	0.49	0.71	144.898	0	0	0	0		0		80.97	80.97	100	0	0	n	n	n	BP mut?
17	c.5206-19C>A§	I28/37	type 1/type3	y	y	y		n	19	???	83.54	83.54	100	76.99	92.1594	5.95	4.04	67.8992	4.79	118.564	0.81	0.73	90.1235	0.29	39.726	3.36	2.36	70.2381	1.5	63.5593	89.8	89.8	100	84.06	93.608	n	n	y
18	c.5547-35C>G	I29/38	type 1	y	y	y		n	35	18	87.52	87.52	100	0	0	11.6	11.6	100	0	0	0.98	0.98	100	0	0	5.45	5.43	99.633	0	0	87	87	100	66.17	76.0575	n	n	y
19	c.6085-16T>G	I32	type 1	y	n	y		n	16	27	93.19	93.19	100	47.12	50.5634	8.65	7.21	83.3526	0	0	0.99	0.98	98.9899	0	0	5.33	1.91	35.8349	0	0	93.37	93.37	100	59.22	63.4251	n	n	y
20	c.6085-13T>A	I32/41	type 1	y	y	y		n	13	27	93.19	0	0	52.61		8.65	3.25	37.5723	0	0	0.99	0.97	97.9798	0	0	5.33	0	0	0		93.37	93.37	100	73.57	78.794	n	y	y
22	c.6642-17G>A	I35	type 1	y	y	y		n	17	28	92.97	92.97	100	0	0	7.85	6.69	85.2229	0	0	0.56	0.6	107.143	0.43	71.6667	2.28	0	0	0		90.42	90.42	100	77.32	85.5121	n	n	y
23	c.6642-5T>G	I35/44	type 1	n	n	y		n	5	28	92.97	86.56	93.1053	0	0	7.85	6	76.4331	0	0	0.56	0.04	7.14286	0		2.28	0	0	0		90.42	86.79	95.9854	0	0	y	y	n
25	c.6757-10T>G	I36/45	type 1	n	n	y		n	10	42	84.71	78.86	93.0941	0	0	6.04	5.39	89.2384	0	0	0.09	0.02	22.2222	0		3.44	2.25	65.407	0	0	85	81.92	96.3765	0	0	y	n	n	A at position -3
26	c.6757-9T>G	I36/45	type 1	n	n	y		n	9	42	84.71	79.28	93.5899	0	0	6.04	4.8	79.4702	0	0	0.09	0.01	11.1111	0		3.44	0	0	0		85	81.9	96.3529	0	0	y	y	n	A at position -3
28	c.7127-20T>A§	I39/48	type 1/type 3	y	y	y		n	20	35	92.54	92.54	100	80.14	86.6004	10.11	8.29	81.998	6.73	81.1821	1	1	100	0.93	93	8.73	6.38	73.0813	2.01	31.5047	85.75	85.75	100	78.95	92.07	n	n	y
30	c.7908-17C>G	I45	typ1	y	n	y		n	17	20	93.82	93.82	100	72.73	77.5208	11.38	9.92	87.1705	0	0	1	1	100	0	0	10.33	7.73	74.8306	0	0	89.55	89.55	100	78.29	87.426	n	n	y
31	c.587-15_587-14delTT	I4b/5	type 1	y	n	y		y	14-15	38	94.11	0	0	69.73		8.11	5.41	66.7078	0	0	0.66	0.25	37.8788	0	0	2.62	0	0	0		90.76	90.76	100	73.8	81.3134	n	y	y
33	c.1722-20_1722-17delTGAA	I11/15	type 4	n	n	y		n	17-20	36	85.36	85.36	100		0	5.54	5.48	98.917		0	0.23	0.22	95.6522		0	0	0				85.6	85.6	100		0	n	n	n
35	c.2252-33_2252-8del26	I13/18	type 1	n	n	partial		y	8-33	36	82.73	0	0	0		7.31	0	0	0		0.65	0	0	0		9.12	0	0	0		79.12	75.27	95.134	0	0	n	y	y
36	c.2851-6_2851-3delCTTT	I16/21	type 1	n	n	y		y	3-6	35	90.19	90.6	100.455	0	0	11.24	9.9	88.0783	0	0	0.99	0.97	97.9798	0	0	8.76	7.05	80.4795	0	0	89.92	87.53	97.3421	0	0	y	n	y
38	c.4515-20_4515-18delAAG	I34/26	type 4	n	n	n		n	18-20	31																										n	n	n	BP mut?
40	c.6642-7_6642-6insAAAA	I35	typ1	n	n	y		n	6-7	28	92.97	71.98	77.4228			7.85	5.21	66.3694			0.56	0	0			2.28	0	0			90.42	77.17	85.3462		0	y	y	n
41	c.7807-24_7807-19delGTTTACinsTTTTAG	I 44/53	typ1	y	y	y		n	24-19		85.84	85.84	100	81.04	94.4082	8.18	6.27	76.6504	7.43	118.501	0.52	0.37	71.1538	0.31	83.7838	3.06	1.17	38.2353	0		85.63	85.63	100	80.67	94.2076	n	n	y
									16.2222		87.8262	59.3196	67.389	47.4737		7.51308	5.17269		2.17917		0.665769	0.508846		0.147083		4.13731	1.31846		0.379583		86.4065	85.1508		56.8813
	Part B: Mutations that create a new AG-dinucleotide that is used instead of the natural one (type 3)
6	c.731-14T>G§	I5	type 1/type 3	y	y	y		n	14	30	93.28	88.1	94.4468	73.39	83.3031	8.1	5.18	63.9506	5.89	113.707	0.55	0.29	52.7273	0.41	141.379	4.57	0	0	2.86		91.45	91.45	100	76.31	83.4445	n	y	y
43	c.1063-14T>A	I7/9	type 3	y	y	y		n	14	33	76.15	0	0	91.83		5.74	1.41	24.5645	7.87	558.156	0.68	0.34	50	0.99	291.176	1.4	0	0	1.64	>100	76.28	76.28	100	86.41	113.28	n	y	y
44	c.1063-13G>A	I7	type 3	y	y	y		n	13	33	76.15	0	0	90.06		5.74	1.68	29.2683	6.81	405.357	0.68	0.65	95.5882	0.81	124.615	1.4	0	0	1.81		76.28	76.28	100	83.01	108.823	n	y	y
45	c.1261-21T>G	I9/11	type 3	y	y	y		n	21	47	86.03	86.03	100	84.06	97.7101	8.94	8.94	100	7.94	88.8143	0.98	0.99	101.02	0.94	94.9495	5.3	3.79	71.5094	7.18	>100	82.99	82.99	100	85.46	102.976	n	n	y
46	c.1261-19G>A	I9/11	type 3	y	y	y		n	19	47	86.03	86.03	100	81.56	94.8041	8.94	6.96	77.8523	6.93	99.569	0.98	0.98	100	0.95	96.9388	5.3	4.4	83.0189	3.93	89.3182	82.99	82.99	100	80.46	96.9514	n	n	y
47	c.1261-13T>A	I9/11	type 3	y	y	y		n	13	47	86.03	0	0	71.69		8.94	3.34	37.3602	6.44	192.814	0.98	0.93	94.898	0.85	91.3978	5.3	0	0	2.62	>100	82.99	82.99	100	76.74	92.469	n	y	y
52	c.2410-18C>G	I15/20	type 3	y	y	y		n	18	43	81.96	81.96	100	89.15	108.773	6.16	4.48	72.7273	7.01	156.473	0.46	0.27	58.6957	0.76	281.481	1.57	0	0	5.72	>100	84.37	84.37	100	86.14	102.098	n	n	y
53	c.2410-16A>G	I15/20	type 3	y	n	y		n	16	43	81.96	81.96	100	78.76	96.0957	6.16	4.72	76.6234	5.06	107.203	0.46	0.35	76.087	0.5	142.857	1.57	0	0	0		84.37	84.37	100	85.77	101.659	n	n	y
54	c.2410-15A>G	I15/20	type 3	y	y	y		n	15	43	81.96	81.96	100	67.21	82.0034	6.16	3.85	62.5	0	0	0.46	0.45	97.8261	0	0	1.57	0	0	0		84.37	84.37	100	74.91	88.7875	n	n	y
55	c.2410-14A>G	I15/20	type 3	y	n	y		n	14	43	81.96	82.18	100.268	71.45	86.9433	6.16	3.84	62.3377	2.53	65.8854	0.46	0.52	113.043	0.01	1.92308	1.57	0	0	0		84.37	84.37	100	78.82	93.4218	n	n	y
56	c.2410-13A>G	I15/20	type 3	y	n	y		n	13	43	81.96	0	0	64.81		6.16	4.17	67.6948	0	0	0.46	0.51	110.87	0	0	1.57	0	0	0	>100	84.37	84.37	100	76.53	90.7076	n	y	y
64	c.4515-19A>G	I26/34	type 3	y	y	n		n	19	31	83.4	83.4	100	92.83	111.307	2.55	2.83	110.98	10.22	361.131	0.49	0.49	100	0.99	202.041	0	0		6.46	>100	80.97	80.97	100	90.64	111.943	n	n	n	BP mut?
17	c.5206-19C>A§	I28/37	type 1/type3	y	y	y		n	19	???	83.54	83.54	100	76.99	92.1594	5.95	4.04	67.8992	4.79	118.564	0.81	0.73	90.1235	0.29	39.726	3.36	2.36	70.2381	1.5	63.5593	89.8	89.8	100	84.06	93.608	n	n	y
65	c.5206-14C>G	I28/37	type 3	y	y	y		n	14	38	83.54	81.13	97.1152	76.98	94.8848	5.95	3.47	58.3193	3.81	109.798	0.81	0.69	85.1852	0.32	46.3768	3.63	0	0	1.47	>100	89.8	89.8	100	84.56	94.1648	n	n	y
28	c.7127-20T>A§	I39/48	type 1/type 3	y	y	y		n	20	35	92.54	92.54	100	80.14	86.6004	10.11	8.29	81.998	6.73	81.1821	1	1	100	0.93	93	8.73	6.38	73.0813	2.01	31.5047	85.75	85.75	100	78.95	92.07	n	n	y
									16.1333		83.766	61.922		79.394		6.784	4.48		5.46867		0.684	0.612667		0.583333		3.12267	1.12867		2.48		84.0767	84.0767		81.918
	Part C: Mutations affecting position -3 (that do not create an AG-dinucleotide)
79	c.4515-3delT	I26	type 4	n	TAG>CAG	y	n	n	3	31	83.4	84.86	101.751	0		2.55	2.28	89.4118	0		0.49	0.38	77.551	0		0	0		0		80.97	87.03	107.484	0	0	y	n	n
	Part D Mutations at position -3 that create a new AG dinucleotid that is used instead of the natural one (type 3)
	BRCA1/2 Mutations:
1	c.213-15A>G	IVS5	type 4	y		y	n	n	15		85.51	85.51	100			4.84	2.69	55.5785																		n	n	y
3	c.4987-5T>A	IVS16	type 1	n		y	y	n	5		84.55	78.06	92.3241			6.69	3.89	58.1465																		y	y	n
7	c.81-65G>C	IVS2		n		n	n	n	65		70.09	70.09	100			7.05	7.05	100																		n	n	n
8	c.81-49A>C	IVS2		n		n	n	n	49		70.09	70.09	100			7.05	7.05	100																		n	n	n
9	c.81-14C>T	IVS2		n		y	n	n	14		70.09	72.87	103.966			7.05	7.26	102.979																		n	n	n
10	c.81-13C>G	IVS2		n		y	y	n	13		70.09	67.61	96.4617			7.05	6.04	85.6738																		n	n	n
11	c.81-13C>A	IVS2		n		y	y	n	13		70.09	67.4	96.1621			7.05	5.26	74.6099																		n	n	n
12	c.81-12delC	IVS2		n		y	n	n	12		70.09	70.09	100			7.05	7.28	103.262																		y	n	n
13	c.442-25G>A	IVS7		n		y	n	n	25		66.72	66.72	100			3.71	3.71	100																		n	n	n
14	c.442-16T>G	IVS8		n		y	y	n	16		66.72	66.72	100			3.71	2.76	74.3935																		n	n	n
15	c.548-17G>T	IVS8		n		y	n	n	17		69.11	69.11	100			2.82	3.76	133.333																		n	n	n
16	c.594-34T>C	IVS9		n		n	n	n	34		83.28	83.28	100			10	10	100																		n	n	n
17	c.594-15G>C	IVS9		n		y	n	n	15		83.28	83.28	100			10	10.2	102																		n	n	n
18	c.4097-29C>T	IVS11		n		y	n	n	29		89.19	89.19	100			8.15	8.15	100																		n	n	n
19	c.4097-11T>C	IVS11		n		y	n	n	11		89.19	85.09	95.4031			8.15	8.86	108.712																		y	n	n
20	c.4358-10C>T	IVS13		n		y	n	n	10		74.82	78.1	104.384			7.21	6.96	96.5326																		y	n	n
21	c.5075-9A>T	IVS17		n		y	n	n	9		92.62	94.54	102.073			8.96	10.17	113.504																		y	n	n
22	c.5153-34T>G	IVS18		n		y	y	n	34		81.95	81.95	100			8.78	8.78	100																		n	n	n
23	c.5153-13A>G	IVS18		n		y	n	n	13		81.95	82.09	100.171			8.78	10.67	121.526																		n	n	n
24	c.5153-6C>A	IVS18		n		y	y	n	6		81.95	78.22	95.4484			8.78	7.73	88.041																		y	n	n
25	c.5468-10C>A	IVS23		n		y	y	n	10		87.91	87.88	99.9659			9.53	8.13	85.3095																		y	n	n
26	c.5468-5T>A	IVS23		n		y	y	n	5		87.91	84.13	95.7001			9.53	7.82	82.0567																		y	n	n
1	c.68-7T>A	IVS2	type 1 (only increases ex 3 skip	n		y	y	n	7		87.89	82.89	94.3111			6.1	4.64	76.0656																		y	y	n
4	c.68-7delT	IVS2		n		y	n	n	7		87.89	87.89	100			6.1	6.57	107.705																		y	n	n
5	c.426-24G>A	IVS4		y		shift AGG==>AAG	n	n	24		86.73	86.73	100			8.99	8.99	100																		n	n	?
6	c.476-24A>G	IVS5		y		y	n	n	24		88.73	88.73	100			10.49	10.49	100																		n	n	y
7	c.476-9dupT	IVS5		n		y	n	n	9		88.73	88.73	100			10.49	10.25	97.7121																		y	n	n
8	c.517-19C>T	IVS6		n		y	n	n	19		94.42	94.42	100			10	9.82	98.2																		n	n	n
9	c.632-9A>G	IVS7		n		y	n	n	9		93.33	93.33	100			8.03	8.09	100.747																		y	n	n
10	c.682-9T>C	IVS8		n		y	n	n	9		88.05	85.34	96.9222			7.06	7.29	103.258																		y	n	n
11	c.682-12delT	IVS8		n		y	y	n	12		7.06	6.55	92.7762			7.06	6.55	92.7762																		y	n	n
12	c.794-11T>C	IVS9		n		y	n	n	11		88.81	84.7	95.3721			9.62	9.27	96.3617																		y	n	n
13	c.1910-51G>T	IVS10		n		y	n	n	51		87.93	87.93	100			10.77	10.77	100																		n	n	n
14	c.6938-26T>C	IVS12		n		y	n	n	26		83.29	83.29	100			5.54	5.54	100																		n	n	n
15	c.7008-62A>G	IVS13		n		n	n	n	62		82.03	82.03	100			10.37	10.37	100																		n	n	n
16	c.7008-44A>G	IVS13		n		n	n	n	44		82.03	82.03	100			10.37	10.37	100																		n	n	n
17	c.7806-40A>G	IVS16		n		y	n	n	40		98.45	98.45	100			8.33	8.33	100																		n	n	n
18	c.7806-15delC	IVS16		n		y	y	n	15		98.45	98.45	100			8.33	7.8	93.6375																		n	n	n
19	c.8332-54T>G	IVS18		y		n	y	n	54		82.39	82.39	100			4.26	4.26	100																		n	n	n
20	c.8633-16C>G	IVS20		n		y	y	n	16		87.66	87.66	100			6.97	6.97	100																		n	n	n
21	c.9257-16T>C	IVS24		n		y	n	n	16		91.58	91.58	100			13.32	13.46	101.051																		n	n	n
22	c.9257-10insT	IVS24		n		y	n	n	10		91.58	91.58	100			13.32	13.58	101.952																		y	n	n
23	c.9502-12T>G	IVS25		n		y	y	n	12		82.01	76.06	92.7448			8.35	6.72	80.479																		y	y	n
24	c.9257-113T>G	IVS24		n		n	y	n	113		91.58	91.58	100			13.32	13.32	100																		n	n	n
25	c.9257-83G>A	IVS24		n		n	n	n	83		91.58	91.58	100			13.32	13.32	100																		n	n	n
26	c.9649-20C>T	IVS26		n		y	n	n	20		91.32	91.32	100			8.54	8.8	103.044																		n	n	n
27	c.9649-37A>C	IVS26		n		n	n	n	37		91.32	91.32	100			8.54	8.54	100																		n	n	n
28	c.7008-44A>T	IVS13		n		n	n	n	44		82.03	82.03	100			10.37	10.37	100																		n	n	n
29	c.9649-65_9649-62delACTT	IVS26		n		n	n	y	65		91.32	91.32	100			8.54	8.54	100																		n	n	n
30	c.9649-20C>T	IVS26		n		y	n	n	20		91.32	91.32	100			8.54	8.8	103.044																		n	n	n

## Sheet: Supp. Table S6
NF1 Gene					BRCA1 Gene					BRCA2 Gene
Intron	SSF-l	MaxEnt			IVS	SSF-l	MaxEnt			IVS	SSF-l	MaxEnt
1 (1)	93.65	11.5			1	68.08	4.9			1	91.5	9.79
2 (2)	83.38	4.4			2	70.09	7.05			2	87.89	6.1
3 (3)	84.76	8.34			3	82.92	8.19			3	90.45	8.41
4 (4a)	93.3	11.41			5	85.51	4.84			4	86.73	8.99
5 (4b)	94.11	8.11			6	91.5	11.68			5	88.73	10.49
6 (4c)	92.88	8.27			7	66.72	3.71			6	94.42	10
7 (5)	93.28	8.1			8	69.11	2.82			7	93.33	8.03
8 (6)	80.01	3.66			9	83.28	10			8	88.05	7.06
9 (7)	76.15	5.74			10	87.31	8.86			9	88.81	9.62
10 (8)	88.36	11.91			11	89.19	8.15			10	87.93	10.77
11 (9)	86.03	8.94			12	78.64	4.57			11	90.77	8.23
12 (10a)	89.22	10.17			13	74.82	7.21			12	83.29	5.554
13 (10b)	96.09	13.61			14	90.77	12			13	82.03	10.37
14 (10c)	75.81	4.83			15	84.71	10.2			14	84.94	5.16
15 (11)	85.36	5.54			16	84.55	6.69			15	86.07	7.11
16 (12a)	87.22	7.15			17	92.62	8.96			16	98.45	8.33
17 (12b)	85.21	8.12			18	81.95	8.78			17	85.29	11.5
18 (13)	82.73	7.31			19	90.5	9.36			18	82.39	4.26
19 (14)	84.01	7.26			20	90.05	13.07			19	74.35	3.3
20 (15)	81.96	6.16			21	73.01	8.67			20	87.66	6.97
21 (16)	90.19	11.24			22	79.41	4.86			21	77.58	3.78
22 (17)	81.75	10.44			23	87.91	9.53			22	82.36	10.35
23 (18)	77.07	9.05				81.9386	7.91364			23	91.83	12.19
24 (19a)	96.09	11.78				8.29804	2.76535			24	91.58	13.32
25 (19b)	94.25	9.55				65.3426	2.38294			25	82.01	8.35
26 (20)	79.5	6.72								26	91.32	8.54
27 (21)	95.77	9.74									87.2985	8.32977
28 (22)	80.65	8.42									5.31308	2.57781
29 (23.1)	92.98	10.82									76.6723	3.17414
30 (23.2)	86.35	9.43
32 (24)	83.59	7.92
33 (25)	84.14	7.3
34 (26)	83.4	2.55
35 (27a)	93.23	10.3
36 (27b)	83.17	11.72
37 (28)	83.54	5.95
38 (29)	87.52	11.6
39 (30)	98.76	8.44
40 (31)	77.21	8.12
41 (32)	93.19	8.65
42 (33)	93.2	9.6
43 (34)	82.83	5.07
44 (35)	92.97	7.85
45 (36)	84.71	6.04
46 (37)	92.26	6.23
47 (38)	79.1	4.48
48 (39)	92.54	10.11
49 (40)	83.76	10.43
50 (41)	97.12	11.72
51 (42)	90.31	9.16
52 (43)	87.08	7.79
53 (44)	85.84	8.18
54 (45)	93.82	11.38
55 (46)	92.72	8.38
56 (47)	89.42	10.12
57 (48)	96.65	11.4
mean	87.6821	8.53946
SD	6.0517	2.40557
mean-2SD	75.5787	3.72833
